# Supplementary material for: Interspecific competition can drive plasmid loss from a focal species in a microbial community
Source: ISME J. 2023 Aug 10;17(10):1765–73. doi: 10.1038/s41396-023-01487-w (PMC10504238; doi:10.1038/s41396-023-01487-w)
Supplement: Supplementary file 2 — Supplementary Data [file 41396_2023_1487_MOESM2_ESM.xlsx]

## Sheet: Overview
Interspecific competition can drive plasmid loss from a focal species in a microbial community.
David Sünderhauf1*, Uli Klümper2, William H Gaze3, Edze R Westra1, Stineke van Houte1*.
1. Centre for Ecology and Conservation, University of Exeter, Environment and Sustainability Institute, Penryn, UK, TR10 9FE
2. Department Hydrosciences, Technische Universität Dresden, Institute of Hydrobiology, Dresden, Germany
3. European Centre for Environment and Human Health, University of Exeter Medical School, Environment and Sustainability Institute, Penryn, UK, TR10 9FE
*corresponding authors; david@sunderhauf.net (DS); c.van-houte@exeter.ac.uk (SvH)
Raw data for each experiment listed in separate worksheets.
Fitness experiments (Figure 1A, Figure 1B) additionally include relative fitness W data derived from colony counts
Figure 4: yellow highlighted rows indicate treatments which are contaminated with a different species. These samples were entirely excluded from all analyses in all subsequent timepoints.

## Sheet: Figure 1A raw counts
Timepoint	Treatment	Growth Partner	Replicate	Plate	Pseudomonas counts	Stenotrophomonas counts	Achromobacter counts	Ochrobactrum counts	Variovorax counts	GFP+ Variovorax counts
T5	pKJK5-bearing	monoculture	a	KB	0	0	0	0	128	41
T5	pKJK5-bearing	monoculture	a	Cp	0	0	0	0	65	0
T5	pKJK5-bearing	monoculture	a	Gm	0	0	0	0	38	35
T5	pKJK5-bearing	monoculture	b	KB	0	0	0	0	94	23
T5	pKJK5-bearing	monoculture	b	Cp	0	0	0	0	81	0
T5	pKJK5-bearing	monoculture	b	Gm	0	0	0	0	28	25
T5	pKJK5-bearing	monoculture	c	KB	0	0	0	0	63	21
T5	pKJK5-bearing	monoculture	c	Cp	0	0	0	0	43	0
T5	pKJK5-bearing	monoculture	c	Gm	0	0	0	0	20	19
T5	pKJK5-bearing	monoculture	d	KB	0	0	0	0	123	47
T5	pKJK5-bearing	monoculture	d	Cp	0	0	0	0	48	0
T5	pKJK5-bearing	monoculture	d	Gm	0	0	0	0	54	45
T5	pKJK5-bearing	monoculture	e	KB	0	0	0	0	82	24
T5	pKJK5-bearing	monoculture	e	Cp	0	0	0	0	58	0
T5	pKJK5-bearing	monoculture	e	Gm	0	0	0	0	21	18
T5	pKJK5-bearing	Pseudomonas	a	KB	102	0	0	0	30	15
T5	pKJK5-bearing	Pseudomonas	a	Cp	0	0	0	0	24	0
T5	pKJK5-bearing	Pseudomonas	a	Gm	0	0	0	0	19	19
T5	pKJK5-bearing	Pseudomonas	b	KB	84	0	0	0	43	12
T5	pKJK5-bearing	Pseudomonas	b	Cp	0	0	0	0	48	0
T5	pKJK5-bearing	Pseudomonas	b	Gm	0	0	0	0	20	15
T5	pKJK5-bearing	Pseudomonas	c	KB	52	0	0	0	39	9
T5	pKJK5-bearing	Pseudomonas	c	Cp	0	0	0	0	30	1
T5	pKJK5-bearing	Pseudomonas	c	Gm	0	0	0	0	12	12
T5	pKJK5-bearing	Pseudomonas	d	KB	42	0	0	0	50	12
T5	pKJK5-bearing	Pseudomonas	d	Cp	0	0	0	0	36	0
T5	pKJK5-bearing	Pseudomonas	d	Gm	0	0	0	0	15	13
T5	pKJK5-bearing	Pseudomonas	e	KB	30	0	0	0	47	11
T5	pKJK5-bearing	Pseudomonas	e	Cp	0	0	0	0	31	2
T5	pKJK5-bearing	Pseudomonas	e	Gm	0	0	0	0	20	17
T5	pKJK5-bearing	Stenotrophomonas	a	KB	0	300	0	0	41	12
T5	pKJK5-bearing	Stenotrophomonas	a	Cp	0	0	0	0	40	1
T5	pKJK5-bearing	Stenotrophomonas	a	Gm	0	0	0	0	9	4
T5	pKJK5-bearing	Stenotrophomonas	b	KB	0	285	0	0	64	15
T5	pKJK5-bearing	Stenotrophomonas	b	Cp	0	0	0	0	68	1
T5	pKJK5-bearing	Stenotrophomonas	b	Gm	0	0	0	0	45	27
T5	pKJK5-bearing	Stenotrophomonas	c	KB	0	209	0	0	62	20
T5	pKJK5-bearing	Stenotrophomonas	c	Cp	0	0	0	0	38	0
T5	pKJK5-bearing	Stenotrophomonas	c	Gm	0	0	0	0	19	14
T5	pKJK5-bearing	Stenotrophomonas	d	KB	0	365	0	0	54	21
T5	pKJK5-bearing	Stenotrophomonas	d	Cp	0	0	0	0	34	0
T5	pKJK5-bearing	Stenotrophomonas	d	Gm	0	0	0	0	20	20
T5	pKJK5-bearing	Stenotrophomonas	e	KB	0	355	0	0	83	34
T5	pKJK5-bearing	Stenotrophomonas	e	Cp	0	0	0	0	53	0
T5	pKJK5-bearing	Stenotrophomonas	e	Gm	0	0	0	0	20	17
T5	pKJK5-bearing	Achromobacter	a	KB	0	0	38	0	28	9
T5	pKJK5-bearing	Achromobacter	a	Cp	0	0	0	0	23	0
T5	pKJK5-bearing	Achromobacter	a	Gm	0	0	0	0	7	4
T5	pKJK5-bearing	Achromobacter	b	KB	0	0	44	0	14	2
T5	pKJK5-bearing	Achromobacter	b	Cp	0	0	0	0	16	0
T5	pKJK5-bearing	Achromobacter	b	Gm	0	0	0	0	8	4
T5	pKJK5-bearing	Achromobacter	c	KB	0	0	35	0	45	14
T5	pKJK5-bearing	Achromobacter	c	Cp	0	0	0	0	20	0
T5	pKJK5-bearing	Achromobacter	c	Gm	0	0	0	0	13	9
T5	pKJK5-bearing	Achromobacter	d	KB	0	0	34	0	35	12
T5	pKJK5-bearing	Achromobacter	d	Cp	0	0	0	0	11	0
T5	pKJK5-bearing	Achromobacter	d	Gm	0	0	0	0	18	15
T5	pKJK5-bearing	Achromobacter	e	KB	0	0	75	0	28	7
T5	pKJK5-bearing	Achromobacter	e	Cp	0	0	0	0	21	0
T5	pKJK5-bearing	Achromobacter	e	Gm	0	0	0	0	9	9
T5	pKJK5-bearing	Ochrobactrum	a	KB	0	0	0	73	43	9
T5	pKJK5-bearing	Ochrobactrum	a	Cp	0	0	0	18	29	0
T5	pKJK5-bearing	Ochrobactrum	a	Gm	0	0	0	0	15	11
T5	pKJK5-bearing	Ochrobactrum	b	KB	0	0	0	108	72	16
T5	pKJK5-bearing	Ochrobactrum	b	Cp	0	0	0	18	33	0
T5	pKJK5-bearing	Ochrobactrum	b	Gm	0	0	0	0	17	12
T5	pKJK5-bearing	Ochrobactrum	c	KB	0	0	0	91	73	16
T5	pKJK5-bearing	Ochrobactrum	c	Cp	0	0	0	13	58	0
T5	pKJK5-bearing	Ochrobactrum	c	Gm	0	0	0	0	17	13
T5	pKJK5-bearing	Ochrobactrum	d	KB	0	0	0	42	37	5
T5	pKJK5-bearing	Ochrobactrum	d	Cp	0	0	0	26	32	3
T5	pKJK5-bearing	Ochrobactrum	d	Gm	0	0	0	0	17	13
T5	pKJK5-bearing	Ochrobactrum	e	KB	0	0	0	85	57	10
T5	pKJK5-bearing	Ochrobactrum	e	Cp	0	0	0	18	43	0
T5	pKJK5-bearing	Ochrobactrum	e	Gm	0	0	0	0	18	11
T5	pKJK5-free	monoculture	a	KB	0	0	0	0	90	0
T5	pKJK5-free	monoculture	a	Cp	0	0	0	0	32	0
T5	pKJK5-free	monoculture	a	Gm	0	0	0	0	70	0
T5	pKJK5-free	monoculture	b	KB	0	0	0	0	81	0
T5	pKJK5-free	monoculture	b	Cp	0	0	0	0	37	0
T5	pKJK5-free	monoculture	b	Gm	0	0	0	0	69	0
T5	pKJK5-free	monoculture	c	KB	0	0	0	0	66	0
T5	pKJK5-free	monoculture	c	Cp	0	0	0	0	22	0
T5	pKJK5-free	monoculture	c	Gm	0	0	0	0	41	0
T5	pKJK5-free	monoculture	d	KB	0	0	0	0	86	0
T5	pKJK5-free	monoculture	d	Cp	0	0	0	0	28	0
T5	pKJK5-free	monoculture	d	Gm	0	0	0	0	35	0
T5	pKJK5-free	monoculture	e	KB	0	0	0	0	54	0
T5	pKJK5-free	monoculture	e	Cp	0	0	0	0	37	0
T5	pKJK5-free	monoculture	e	Gm	0	0	0	0	35	0
T5	pKJK5-free	Pseudomonas	a	KB	40	0	0	0	25	0
T5	pKJK5-free	Pseudomonas	a	Cp	0	0	0	0	6	0
T5	pKJK5-free	Pseudomonas	a	Gm	0	0	0	0	29	0
T5	pKJK5-free	Pseudomonas	b	KB	53	0	0	0	30	0
T5	pKJK5-free	Pseudomonas	b	Cp	0	0	0	0	8	0
T5	pKJK5-free	Pseudomonas	b	Gm	0	0	0	0	17	0
T5	pKJK5-free	Pseudomonas	c	KB	44	0	0	0	68	0
T5	pKJK5-free	Pseudomonas	c	Cp	0	0	0	0	11	0
T5	pKJK5-free	Pseudomonas	c	Gm	0	0	0	0	52	0
T5	pKJK5-free	Pseudomonas	d	KB	31	0	0	0	30	0
T5	pKJK5-free	Pseudomonas	d	Cp	0	0	0	0	5	0
T5	pKJK5-free	Pseudomonas	d	Gm	0	0	0	0	22	0
T5	pKJK5-free	Pseudomonas	e	KB	17	0	0	0	48	0
T5	pKJK5-free	Pseudomonas	e	Cp	0	0	0	0	49	0
T5	pKJK5-free	Pseudomonas	e	Gm	0	0	0	0	37	0
T5	pKJK5-free	Stenotrophomonas	a	KB	0	342	0	0	72	0
T5	pKJK5-free	Stenotrophomonas	a	Cp	0	0	0	0	16	0
T5	pKJK5-free	Stenotrophomonas	a	Gm	0	0	0	0	39	0
T5	pKJK5-free	Stenotrophomonas	b	KB	0	206	0	0	41	0
T5	pKJK5-free	Stenotrophomonas	b	Cp	0	0	0	0	8	0
T5	pKJK5-free	Stenotrophomonas	b	Gm	0	0	0	0	25	0
T5	pKJK5-free	Stenotrophomonas	c	KB	0	266	0	0	66	0
T5	pKJK5-free	Stenotrophomonas	c	Cp	0	0	0	0	9	0
T5	pKJK5-free	Stenotrophomonas	c	Gm	0	0	0	0	28	0
T5	pKJK5-free	Stenotrophomonas	d	KB	0	302	0	0	42	0
T5	pKJK5-free	Stenotrophomonas	d	Cp	0	0	0	0	16	0
T5	pKJK5-free	Stenotrophomonas	d	Gm	0	0	0	0	39	0
T5	pKJK5-free	Stenotrophomonas	e	KB	0	322	0	0	63	0
T5	pKJK5-free	Stenotrophomonas	e	Cp	0	0	0	0	27	0
T5	pKJK5-free	Stenotrophomonas	e	Gm	0	0	0	0	25	0
T5	pKJK5-free	Achromobacter	a	KB	0	0	25	0	26	0
T5	pKJK5-free	Achromobacter	a	Cp	0	0	0	0	18	0
T5	pKJK5-free	Achromobacter	a	Gm	0	0	0	0	14	0
T5	pKJK5-free	Achromobacter	b	KB	0	0	45	0	29	0
T5	pKJK5-free	Achromobacter	b	Cp	0	0	0	0	22	0
T5	pKJK5-free	Achromobacter	b	Gm	0	0	0	0	26	0
T5	pKJK5-free	Achromobacter	c	KB	0	0	19	0	55	0
T5	pKJK5-free	Achromobacter	c	Cp	0	0	0	0	24	0
T5	pKJK5-free	Achromobacter	c	Gm	0	0	0	0	22	0
T5	pKJK5-free	Achromobacter	d	KB	0	0	47	0	76	0
T5	pKJK5-free	Achromobacter	d	Cp	0	0	0	0	39	0
T5	pKJK5-free	Achromobacter	d	Gm	0	0	0	0	32	0
T5	pKJK5-free	Achromobacter	e	KB	0	0	48	0	66	0
T5	pKJK5-free	Achromobacter	e	Cp	0	0	0	0	25	0
T5	pKJK5-free	Achromobacter	e	Gm	0	0	0	0	31	0
T5	pKJK5-free	Ochrobactrum	a	KB	0	0	0	53	30	0
T5	pKJK5-free	Ochrobactrum	a	Cp	0	0	0	37	14	0
T5	pKJK5-free	Ochrobactrum	a	Gm	0	0	0	0	26	0
T5	pKJK5-free	Ochrobactrum	b	KB	0	0	0	62	46	0
T5	pKJK5-free	Ochrobactrum	b	Cp	0	0	0	29	11	0
T5	pKJK5-free	Ochrobactrum	b	Gm	0	0	0	0	23	0
T5	pKJK5-free	Ochrobactrum	c	KB	0	0	0	61	29	0
T5	pKJK5-free	Ochrobactrum	c	Cp	0	0	0	19	21	0
T5	pKJK5-free	Ochrobactrum	c	Gm	0	0	0	0	39	0
T5	pKJK5-free	Ochrobactrum	d	KB	0	0	0	47	42	0
T5	pKJK5-free	Ochrobactrum	d	Cp	0	0	0	29	28	0
T5	pKJK5-free	Ochrobactrum	d	Gm	0	0	0	0	24	0
T5	pKJK5-free	Ochrobactrum	e	KB	0	0	0	56	31	0
T5	pKJK5-free	Ochrobactrum	e	Cp	0	0	0	24	13	0
T5	pKJK5-free	Ochrobactrum	e	Gm	0	0	0	0	21	0

## Sheet: Figure 1A normalised W
Growth Partner	Replicate	V(CpR) density at T5 (plasmid-bearing treatment)	V(GmR) density at T5 (plasmid-bearing treatment)	V(CpR) density at T5 (plasmid-free control)	V(GmR) density at T5 (plasmid-free control)	V(CpR) density at T0	plasmid-bearing V(GmR) density at T0	plasmid-free V(GmR) density at T0	W (plasmid-bearing treatment)	W (plasmid-free control)	normalised W
monoculture	a	130000000	76000000	64000000	140000000	313333	106667	340000	1.08971	1.1318	0.962811
monoculture	b	162000000	56000000	74000000	138000000	160000	240000	186667	0.787909	1.07643	0.731963
monoculture	c	86000000	40000000	44000000	82000000	346667	166667	193333	0.993997	1.24909	0.795778
monoculture	d	96000000	108000000	56000000	70000000	286667	160000	306667	1.12056	1.02952	1.08843
monoculture	e	116000000	42000000	74000000	70000000	240000	253333	273333	0.826883	0.967612	0.85456
Pseudomonas	a	48000000	38000000	12000000	58000000	313333	106667	340000	1.16773	1.40979	0.828296
Pseudomonas	b	96000000	40000000	16000000	34000000	160000	240000	186667	0.799758	1.13021	0.707621
Pseudomonas	c	60000000	24000000	22000000	104000000	346667	166667	193333	0.964313	1.51496	0.636528
Pseudomonas	d	72000000	30000000	10000000	44000000	286667	160000	306667	0.947102	1.39813	0.677406
Pseudomonas	e	62000000	40000000	98000000	74000000	240000	253333	273333	0.911361	0.931645	0.978228
Stenotrophomonas	a	80000000	18000000	32000000	78000000	313333	106667	340000	0.925287	1.17494	0.787521
Stenotrophomonas	b	136000000	90000000	16000000	50000000	160000	240000	186667	0.878683	1.21395	0.723821
Stenotrophomonas	c	76000000	38000000	18000000	56000000	346667	166667	193333	1.00728	1.4352	0.701838
Stenotrophomonas	d	68000000	40000000	32000000	78000000	286667	160000	306667	1.0096	1.17466	0.859488
Stenotrophomonas	e	106000000	40000000	54000000	50000000	240000	253333	273333	0.831111	0.961778	0.86414
Achromobacter	a	46000000	14000000	36000000	28000000	313333	106667	340000	0.977546	0.929808	1.05134
Achromobacter	b	32000000	16000000	44000000	52000000	160000	240000	186667	0.792649	1.0023	0.790832
Achromobacter	c	40000000	26000000	48000000	44000000	346667	166667	193333	1.06351	1.10079	0.966141
Achromobacter	d	22000000	36000000	78000000	64000000	286667	160000	306667	1.24781	0.952683	1.30979
Achromobacter	e	42000000	18000000	50000000	62000000	240000	253333	273333	0.825479	1.01593	0.812534
Ochrobactrum	a	58000000	30000000	28000000	52000000	313333	106667	340000	1.08012	1.11961	0.964733
Ochrobactrum	b	66000000	34000000	22000000	46000000	160000	240000	186667	0.822531	1.1185	0.735388
Ochrobactrum	c	116000000	34000000	42000000	78000000	346667	166667	193333	0.91487	1.25078	0.731442
Ochrobactrum	d	64000000	34000000	56000000	48000000	286667	160000	306667	0.99087	0.95799	1.03432
Ochrobactrum	e	86000000	36000000	26000000	42000000	240000	253333	273333	0.842744	1.0746	0.784239

## Sheet: Figure 1B raw counts
Timepoint	Treatment	Growth Partner	Replicate	Plate	Pseudomonas counts	Stenotrophomonas counts	Achromobacter counts	Ochrobactrum counts	Variovorax counts	GFP+ Variovorax counts
T5	pKJK5-bearing	monoculture	a	KB	NA	NA	NA	NA	51	22
T5	pKJK5-bearing	monoculture	a	Cp	NA	NA	NA	NA	22	0
T5	pKJK5-bearing	monoculture	a	Gm	NA	NA	NA	NA	26	26
T5	pKJK5-bearing	monoculture	b	KB	NA	NA	NA	NA	57	24
T5	pKJK5-bearing	monoculture	b	Cp	NA	NA	NA	NA	18	0
T5	pKJK5-bearing	monoculture	b	Gm	NA	NA	NA	NA	58	58
T5	pKJK5-bearing	monoculture	c	KB	NA	NA	NA	NA	78	31
T5	pKJK5-bearing	monoculture	c	Cp	NA	NA	NA	NA	40	1
T5	pKJK5-bearing	monoculture	c	Gm	NA	NA	NA	NA	37	35
T5	pKJK5-bearing	monoculture	d	KB	NA	NA	NA	NA	41	22
T5	pKJK5-bearing	monoculture	d	Cp	NA	NA	NA	NA	16	0
T5	pKJK5-bearing	monoculture	d	Gm	NA	NA	NA	NA	24	24
T5	pKJK5-bearing	monoculture	e	KB	NA	NA	NA	NA	54	32
T5	pKJK5-bearing	monoculture	e	Cp	NA	NA	NA	NA	22	1
T5	pKJK5-bearing	monoculture	e	Gm	NA	NA	NA	NA	41	41
T5	pKJK5-free	monoculture	a	KB	NA	NA	NA	NA	80	0
T5	pKJK5-free	monoculture	a	Cp	NA	NA	NA	NA	30	0
T5	pKJK5-free	monoculture	a	Gm	NA	NA	NA	NA	21	0
T5	pKJK5-free	monoculture	b	KB	NA	NA	NA	NA	29	0
T5	pKJK5-free	monoculture	b	Cp	NA	NA	NA	NA	14	0
T5	pKJK5-free	monoculture	b	Gm	NA	NA	NA	NA	7	0
T5	pKJK5-free	monoculture	c	KB	NA	NA	NA	NA	57	0
T5	pKJK5-free	monoculture	c	Cp	NA	NA	NA	NA	27	0
T5	pKJK5-free	monoculture	c	Gm	NA	NA	NA	NA	31	0
T5	pKJK5-free	monoculture	d	KB	NA	NA	NA	NA	48	0
T5	pKJK5-free	monoculture	d	Cp	NA	NA	NA	NA	28	0
T5	pKJK5-free	monoculture	d	Gm	NA	NA	NA	NA	37	0
T5	pKJK5-free	monoculture	e	KB	NA	NA	NA	NA	51	0
T5	pKJK5-free	monoculture	e	Cp	NA	NA	NA	NA	29	0
T5	pKJK5-free	monoculture	e	Gm	NA	NA	NA	NA	21	0
T5	pKJK5-bearing	Pseudomonas	a	KB	3	NA	NA	NA	14	11
T5	pKJK5-bearing	Pseudomonas	a	Cp	0	NA	NA	NA	16	0
T5	pKJK5-bearing	Pseudomonas	a	Gm	0	NA	NA	NA	7	7
T5	pKJK5-bearing	Pseudomonas	b	KB	6	NA	NA	NA	12	5
T5	pKJK5-bearing	Pseudomonas	b	Cp	0	NA	NA	NA	9	1
T5	pKJK5-bearing	Pseudomonas	b	Gm	0	NA	NA	NA	6	6
T5	pKJK5-bearing	Pseudomonas	c	KB	11	NA	NA	NA	22	11
T5	pKJK5-bearing	Pseudomonas	c	Cp	1	NA	NA	NA	3	0
T5	pKJK5-bearing	Pseudomonas	c	Gm	0	NA	NA	NA	9	9
T5	pKJK5-bearing	Pseudomonas	d	KB	7	NA	NA	NA	15	4
T5	pKJK5-bearing	Pseudomonas	d	Cp	1	NA	NA	NA	6	0
T5	pKJK5-bearing	Pseudomonas	d	Gm	0	NA	NA	NA	5	5
T5	pKJK5-bearing	Pseudomonas	e	KB	6	NA	NA	NA	4	1
T5	pKJK5-bearing	Pseudomonas	e	Cp	0	NA	NA	NA	3	0
T5	pKJK5-bearing	Pseudomonas	e	Gm	0	NA	NA	NA	4	4
T5	pKJK5-free	Pseudomonas	a	KB	15	NA	NA	NA	38	0
T5	pKJK5-free	Pseudomonas	a	Cp	0	NA	NA	NA	20	0
T5	pKJK5-free	Pseudomonas	a	Gm	0	NA	NA	NA	21	0
T5	pKJK5-free	Pseudomonas	b	KB	17	NA	NA	NA	44	0
T5	pKJK5-free	Pseudomonas	b	Cp	1	NA	NA	NA	13	0
T5	pKJK5-free	Pseudomonas	b	Gm	0	NA	NA	NA	27	0
T5	pKJK5-free	Pseudomonas	c	KB	15	NA	NA	NA	36	0
T5	pKJK5-free	Pseudomonas	c	Cp	0	NA	NA	NA	18	0
T5	pKJK5-free	Pseudomonas	c	Gm	0	NA	NA	NA	18	0
T5	pKJK5-free	Pseudomonas	d	KB	17	NA	NA	NA	20	0
T5	pKJK5-free	Pseudomonas	d	Cp	1	NA	NA	NA	8	0
T5	pKJK5-free	Pseudomonas	d	Gm	0	NA	NA	NA	16	0
T5	pKJK5-free	Pseudomonas	e	KB	16	NA	NA	NA	36	0
T5	pKJK5-free	Pseudomonas	e	Cp	1	NA	NA	NA	19	0
T5	pKJK5-free	Pseudomonas	e	Gm	0	NA	NA	NA	25	0
T5	pKJK5-bearing	Stenotrophomonas	a	KB	NA	107	NA	NA	39	12
T5	pKJK5-bearing	Stenotrophomonas	a	Cp	NA	0	NA	NA	26	0
T5	pKJK5-bearing	Stenotrophomonas	a	Gm	NA	0	NA	NA	11	11
T5	pKJK5-bearing	Stenotrophomonas	b	KB	NA	120	NA	NA	33	12
T5	pKJK5-bearing	Stenotrophomonas	b	Cp	NA	0	NA	NA	32	1
T5	pKJK5-bearing	Stenotrophomonas	b	Gm	NA	0	NA	NA	10	10
T5	pKJK5-bearing	Stenotrophomonas	c	KB	NA	100	23	NA	14	6
T5	pKJK5-bearing	Stenotrophomonas	c	Cp	NA	0	NA	NA	32	0
T5	pKJK5-bearing	Stenotrophomonas	c	Gm	NA	0	NA	NA	9	9
T5	pKJK5-bearing	Stenotrophomonas	d	KB	NA	198	NA	NA	54	19
T5	pKJK5-bearing	Stenotrophomonas	d	Cp	NA	0	NA	NA	26	0
T5	pKJK5-bearing	Stenotrophomonas	d	Gm	NA	0	NA	NA	14	13
T5	pKJK5-bearing	Stenotrophomonas	e	KB	NA	101	NA	NA	55	25
T5	pKJK5-bearing	Stenotrophomonas	e	Cp	NA	0	NA	NA	39	1
T5	pKJK5-bearing	Stenotrophomonas	e	Gm	NA	0	NA	NA	15	15
T5	pKJK5-free	Stenotrophomonas	a	KB	NA	134	NA	NA	58	0
T5	pKJK5-free	Stenotrophomonas	a	Cp	NA	0	NA	NA	28	0
T5	pKJK5-free	Stenotrophomonas	a	Gm	NA	0	NA	NA	30	0
T5	pKJK5-free	Stenotrophomonas	b	KB	NA	119	NA	NA	77	0
T5	pKJK5-free	Stenotrophomonas	b	Cp	NA	0	NA	NA	17	0
T5	pKJK5-free	Stenotrophomonas	b	Gm	NA	0	NA	NA	30	0
T5	pKJK5-free	Stenotrophomonas	c	KB	NA	78	127	NA	96	0
T5	pKJK5-free	Stenotrophomonas	c	Cp	NA	0	NA	NA	31	0
T5	pKJK5-free	Stenotrophomonas	c	Gm	NA	0	NA	NA	51	0
T5	pKJK5-free	Stenotrophomonas	d	KB	NA	170	NA	NA	46	0
T5	pKJK5-free	Stenotrophomonas	d	Cp	NA	0	NA	NA	17	0
T5	pKJK5-free	Stenotrophomonas	d	Gm	NA	0	NA	NA	41	0
T5	pKJK5-free	Stenotrophomonas	e	KB	NA	177	NA	NA	76	0
T5	pKJK5-free	Stenotrophomonas	e	Cp	NA	0	NA	NA	23	0
T5	pKJK5-free	Stenotrophomonas	e	Gm	NA	0	NA	NA	36	0
T5	pKJK5-bearing	Achromobacter	a	KB	NA	NA	21	NA	30	8
T5	pKJK5-bearing	Achromobacter	a	Cp	NA	NA	0	NA	14	0
T5	pKJK5-bearing	Achromobacter	a	Gm	NA	NA	0	NA	7	7
T5	pKJK5-bearing	Achromobacter	b	KB	NA	NA	50	NA	27	8
T5	pKJK5-bearing	Achromobacter	b	Cp	NA	NA	0	NA	13	0
T5	pKJK5-bearing	Achromobacter	b	Gm	NA	NA	0	NA	5	5
T5	pKJK5-bearing	Achromobacter	c	KB	NA	NA	27	NA	17	7
T5	pKJK5-bearing	Achromobacter	c	Cp	NA	NA	0	NA	16	0
T5	pKJK5-bearing	Achromobacter	c	Gm	NA	NA	0	NA	6	6
T5	pKJK5-bearing	Achromobacter	d	KB	NA	NA	213	NA	132	25
T5	pKJK5-bearing	Achromobacter	d	Cp	NA	NA	0	NA	31	0
T5	pKJK5-bearing	Achromobacter	d	Gm	NA	NA	0	NA	9	9
T5	pKJK5-bearing	Achromobacter	e	KB	NA	NA	8	NA	32	7
T5	pKJK5-bearing	Achromobacter	e	Cp	NA	NA	0	NA	28	0
T5	pKJK5-bearing	Achromobacter	e	Gm	NA	NA	0	NA	11	11
T5	pKJK5-free	Achromobacter	a	KB	NA	NA	51	NA	73	0
T5	pKJK5-free	Achromobacter	a	Cp	NA	NA	0	NA	36	0
T5	pKJK5-free	Achromobacter	a	Gm	NA	NA	0	NA	18	0
T5	pKJK5-free	Achromobacter	b	KB	NA	NA	47	NA	54	0
T5	pKJK5-free	Achromobacter	b	Cp	NA	NA	0	NA	27	0
T5	pKJK5-free	Achromobacter	b	Gm	NA	NA	0	NA	22	0
T5	pKJK5-free	Achromobacter	c	KB	NA	NA	93	NA	41	0
T5	pKJK5-free	Achromobacter	c	Cp	NA	NA	0	NA	18	0
T5	pKJK5-free	Achromobacter	c	Gm	NA	NA	0	NA	31	0
T5	pKJK5-free	Achromobacter	d	KB	NA	NA	17	NA	50	0
T5	pKJK5-free	Achromobacter	d	Cp	NA	NA	0	NA	24	0
T5	pKJK5-free	Achromobacter	d	Gm	NA	NA	0	NA	26	0
T5	pKJK5-free	Achromobacter	e	KB	NA	NA	32	NA	42	0
T5	pKJK5-free	Achromobacter	e	Cp	NA	NA	0	NA	26	0
T5	pKJK5-free	Achromobacter	e	Gm	NA	NA	0	NA	21	0
T5	pKJK5-bearing	Ochrobactrum	a	KB	NA	NA	NA	14	14	4
T5	pKJK5-bearing	Ochrobactrum	a	Cp	NA	NA	NA	0	14	0
T5	pKJK5-bearing	Ochrobactrum	a	Gm	NA	NA	NA	0	4	4
T5	pKJK5-bearing	Ochrobactrum	b	KB	NA	NA	NA	20	38	3
T5	pKJK5-bearing	Ochrobactrum	b	Cp	NA	NA	NA	0	19	0
T5	pKJK5-bearing	Ochrobactrum	b	Gm	NA	NA	NA	0	3	3
T5	pKJK5-bearing	Ochrobactrum	c	KB	NA	NA	NA	20	26	7
T5	pKJK5-bearing	Ochrobactrum	c	Cp	NA	NA	NA	0	21	0
T5	pKJK5-bearing	Ochrobactrum	c	Gm	NA	NA	NA	0	3	3
T5	pKJK5-bearing	Ochrobactrum	d	KB	NA	NA	NA	40	25	3
T5	pKJK5-bearing	Ochrobactrum	d	Cp	NA	NA	NA	0	20	0
T5	pKJK5-bearing	Ochrobactrum	d	Gm	NA	NA	NA	0	6	6
T5	pKJK5-bearing	Ochrobactrum	e	KB	NA	NA	NA	34	80	13
T5	pKJK5-bearing	Ochrobactrum	e	Cp	NA	NA	NA	0	23	0
T5	pKJK5-bearing	Ochrobactrum	e	Gm	NA	NA	NA	0	14	14
T5	pKJK5-free	Ochrobactrum	a	KB	NA	NA	NA	94	36	0
T5	pKJK5-free	Ochrobactrum	a	Cp	NA	NA	NA	0	20	0
T5	pKJK5-free	Ochrobactrum	a	Gm	NA	NA	NA	0	23	0
T5	pKJK5-free	Ochrobactrum	b	KB	NA	NA	NA	51	56	0
T5	pKJK5-free	Ochrobactrum	b	Cp	NA	NA	NA	0	8	0
T5	pKJK5-free	Ochrobactrum	b	Gm	NA	NA	NA	0	12	0
T5	pKJK5-free	Ochrobactrum	c	KB	NA	NA	NA	92	80	0
T5	pKJK5-free	Ochrobactrum	c	Cp	NA	NA	NA	0	19	0
T5	pKJK5-free	Ochrobactrum	c	Gm	NA	NA	NA	0	35	0
T5	pKJK5-free	Ochrobactrum	d	KB	NA	NA	NA	222	171	0
T5	pKJK5-free	Ochrobactrum	d	Cp	NA	NA	NA	0	64	0
T5	pKJK5-free	Ochrobactrum	d	Gm	NA	NA	NA	0	81	0
T5	pKJK5-free	Ochrobactrum	e	KB	NA	NA	NA	76	67	0
T5	pKJK5-free	Ochrobactrum	e	Cp	NA	NA	NA	0	18	0
T5	pKJK5-free	Ochrobactrum	e	Gm	NA	NA	NA	0	20	0

## Sheet: Figure 1B normalised W
Growth Partner	Replicate	V(CpR) density at T5 (plasmid-bearing treatment)	V(GmR) density at T5 (plasmid-bearing treatment)	V(CpR) density at T5 (plasmid-free control)	V(GmR) density at T5 (plasmid-free control)	V(CpR) density at T0	plasmid-bearing V(GmR) density at T0	plasmid-free V(GmR) density at T0	W (plasmid-bearing treatment)	W (plasmid-free control)	normalised W
monoculture	a	44000000	52000000	60000000	42000000	253333	53333.3	360000	1.33452	0.870492	1.53306
monoculture	b	36000000	116000000	28000000	14000000	406667	26666.7	200000	1.86871	1.00391	1.86144
monoculture	c	80000000	74000000	54000000	62000000	193333	86666.7	153333	1.12022	1.06568	1.05118
monoculture	d	32000000	48000000	56000000	74000000	266667	20000	213333	1.62574	1.09386	1.48625
monoculture	e	44000000	82000000	58000000	42000000	440000	53333.3	100000	1.59341	1.2374	1.28771
Pseudomonas	a	32000000	14000000	40000000	42000000	253333	53333.3	360000	1.15117	0.940219	1.22436
Pseudomonas	b	18000000	12000000	26000000	54000000	406667	26666.7	200000	1.61188	1.34647	1.19712
Pseudomonas	c	6000000	18000000	36000000	36000000	193333	86666.7	153333	1.55339	1.04435	1.48743
Pseudomonas	d	12000000	10000000	16000000	32000000	266667	20000	213333	1.63256	1.22379	1.33402
Pseudomonas	e	6000000	8000000	38000000	50000000	440000	53333.3	100000	1.91777	1.39386	1.37587
Stenotrophomonas	a	52000000	22000000	56000000	60000000	253333	53333.3	360000	1.13109	0.947687	1.19352
Stenotrophomonas	b	64000000	20000000	34000000	60000000	406667	26666.7	200000	1.30867	1.28866	1.01552
Stenotrophomonas	c	64000000	18000000	62000000	102000000	193333	86666.7	153333	0.919658	1.12644	0.816426
Stenotrophomonas	d	52000000	28000000	34000000	82000000	266667	20000	213333	1.37383	1.22761	1.11911
Stenotrophomonas	e	78000000	30000000	46000000	72000000	440000	53333.3	100000	1.22301	1.41501	0.864317
Achromobacter	a	28000000	14000000	72000000	36000000	253333	53333.3	360000	1.18384	0.815115	1.45235
Achromobacter	b	26000000	10000000	54000000	44000000	406667	26666.7	200000	1.42548	1.10327	1.29204
Achromobacter	c	32000000	12000000	36000000	62000000	193333	86666.7	153333	0.965066	1.14835	0.840391
Achromobacter	d	62000000	18000000	48000000	52000000	266667	20000	213333	1.2484	1.05838	1.17953
Achromobacter	e	56000000	22000000	52000000	42000000	440000	53333.3	100000	1.24264	1.26571	0.981771
Ochrobactrum	a	28000000	8000000	40000000	46000000	253333	53333.3	360000	1.0649	0.958191	1.11137
Ochrobactrum	b	38000000	6000000	16000000	24000000	406667	26666.7	200000	1.19367	1.30366	0.915631
Ochrobactrum	c	42000000	6000000	38000000	70000000	193333	86666.7	153333	0.787482	1.15958	0.679111
Ochrobactrum	d	40000000	12000000	128000000	162000000	266667	20000	213333	1.27667	1.0743	1.18837
Ochrobactrum	e	46000000	28000000	36000000	40000000	440000	53333.3	100000	1.34708	1.36031	0.990275

## Sheet: Figure 2A raw counts
Timepoint	Treatment	replicate	Pseudomonas counts	Stenotrophomonas counts	Achromobacter counts	Ochrobactrum counts	Variovorax counts	GFP positive colonies (Variovorax)
T5	1.1	a	NA	NA	NA	NA	98	94
T5	1.1	b	NA	NA	NA	NA	89	85
T5	1.1	c	NA	NA	NA	NA	96	93
T5	1.1	d	NA	NA	NA	NA	60	58
T5	1.1	e	NA	NA	NA	NA	62	58
T5	2.1	a	80	NA	NA	NA	23	17
T5	2.1	b	19	NA	NA	NA	22	17
T5	2.1	c	34	NA	NA	NA	14	10
T5	2.1	d	30	NA	NA	NA	24	17
T5	2.1	e	43	NA	NA	NA	26	16
T5	2.2	a	NA	266	NA	NA	63	35
T5	2.2	b	NA	369	NA	NA	62	37
T5	2.2	c	NA	202	NA	NA	45	20
T5	2.2	d	NA	165	NA	NA	58	32
T5	2.2	e	NA	164	NA	NA	65	32
T5	2.3	a	NA	NA	85	NA	19	17
T5	2.3	b	NA	NA	43	NA	13	12
T5	2.3	c	NA	NA	53	NA	7	6
T5	2.3	d	NA	NA	90	NA	22	22
T5	2.3	e	NA	NA	78	NA	11	11
T5	2.4	a	NA	NA	NA	34	46	37
T5	2.4	b	NA	NA	NA	32	34	30
T5	2.4	c	NA	NA	NA	32	56	51
T5	2.4	d	NA	NA	NA	47	39	35
T5	2.4	e	NA	NA	NA	89	56	49
T5	3.1	a	15	94	NA	NA	37	19
T5	3.1	b	22	106	NA	NA	52	35
T5	3.1	c	29	40	NA	NA	15	10
T5	3.1	d	22	44	NA	NA	25	16
T5	3.1	e	51	56	NA	NA	31	16
T5	3.2	a	18	NA	19	NA	6	4
T5	3.2	b	26	NA	26	NA	15	11
T5	3.2	c	46	NA	30	NA	23	18
T5	3.2	d	31	NA	59	NA	26	22
T5	3.2	e	46	NA	44	NA	18	15
T5	3.3	a	23	NA	NA	10	25	18
T5	3.3	b	29	NA	NA	24	21	11
T5	3.3	c	34	NA	NA	21	22	13
T5	3.3	d	25	NA	NA	33	27	21
T5	3.3	e	24	NA	NA	31	16	15
T5	3.4	a	NA	97	30	NA	52	19
T5	3.4	b	NA	170	19	NA	40	12
T5	3.4	c	NA	147	38	NA	26	17
T5	3.4	d	NA	276	17	NA	28	18
T5	3.4	e	NA	181	21	NA	44	17
T5	3.5	a	NA	204	NA	68	56	42
T5	3.5	b	NA	274	NA	48	38	28
T5	3.5	c	NA	95	NA	42	60	31
T5	3.5	d	NA	132	NA	47	56	31
T5	3.5	e	NA	83	NA	38	49	32
T5	3.6	a	NA	NA	53	94	28	25
T5	3.6	b	NA	NA	35	31	16	15
T5	3.6	c	NA	NA	43	40	9	9
T5	3.6	d	NA	NA	27	42	9	9
T5	3.6	e	NA	NA	84	29	13	13
T5	4.1	a	7	20	45	NA	9	6
T5	4.1	b	14	36	75	NA	12	10
T5	4.1	c	20	47	84	NA	9	8
T5	4.1	d	8	25	86	NA	6	4
T5	4.1	e	45	109	54	NA	10	3
T5	4.2	a	13	35	NA	23	8	4
T5	4.2	b	41	35	NA	27	6	5
T5	4.2	c	50	61	NA	36	47	21
T5	4.2	d	8	70	NA	37	5	2
T5	4.2	e	25	36	NA	32	17	4
T5	4.3	a	15	NA	35	21	6	5
T5	4.3	b	27	NA	30	13	10	8
T5	4.3	c	31	NA	45	25	46	36
T5	4.3	d	19	NA	25	10	6	6
T5	4.3	e	22	NA	22	10	14	11
T5	4.4	a	NA	112	23	22	7	6
T5	4.4	b	NA	126	32	31	22	17
T5	4.4	c	NA	191	44	78	49	34
T5	4.4	d	NA	283	66	61	58	35
T5	4.4	e	NA	137	79	47	40	25
T5	5.1	a	25	66	89	19	2	2
T5	5.1	b	28	50	77	17	7	4
T5	5.1	c	5	30	80	20	4	4
T5	5.1	d	22	25	81	17	10	7
T5	5.1	e	8	40	28	20	9	8

## Sheet: Figure 2B raw counts
Timepoint	Treatment	replicate	Pseudomonas counts	Stenotrophomonas counts	Achromobacter counts	Ochrobactrum counts	Variovorax counts	GFP positive colonies (Variovorax)
T5	1.1	a	NA	NA	NA	NA	93	93
T5	1.1	b	NA	NA	NA	NA	90	90
T5	1.1	c	NA	NA	NA	NA	84	84
T5	1.1	d	NA	NA	NA	NA	70	69
T5	1.1	e	NA	NA	NA	NA	66	66
T5	2.1	a	45	NA	NA	NA	55	55
T5	2.1	b	38	NA	NA	NA	60	59
T5	2.1	c	44	NA	NA	NA	52	51
T5	2.1	d	44	NA	NA	NA	39	39
T5	2.1	e	33	NA	NA	NA	48	48
T5	2.2	a	NA	272	NA	NA	68	68
T5	2.2	b	NA	278	NA	NA	85	83
T5	2.2	c	NA	347	NA	NA	115	114
T5	2.2	d	NA	414	NA	NA	97	97
T5	2.2	e	NA	366	NA	NA	68	68
T5	2.3	a	NA	NA	33	NA	60	60
T5	2.3	b	NA	NA	61	NA	114	114
T5	2.3	c	NA	NA	97	NA	50	50
T5	2.3	d	NA	NA	34	NA	67	67
T5	2.3	e	NA	NA	34	NA	100	100
T5	2.4	a	NA	NA	NA	79	41	41
T5	2.4	b	NA	NA	NA	139	49	49
T5	2.4	c	NA	NA	NA	151	64	64
T5	2.4	d	NA	NA	NA	120	75	74
T5	2.4	e	NA	NA	NA	68	41	41
T5	3.1	a	35	103	NA	NA	74	74
T5	3.1	b	23	84	NA	NA	59	59
T5	3.1	c	7	46	NA	NA	32	32
T5	3.1	d	20	106	NA	NA	53	52
T5	3.1	e	2	53	NA	NA	19	19
T5	3.2	a	35	NA	28	NA	36	36
T5	3.2	b	30	NA	41	NA	24	24
T5	3.2	c	39	NA	31	NA	30	30
T5	3.2	d	32	NA	17	NA	35	35
T5	3.2	e	21	NA	18	NA	19	19
T5	3.3	a	20	NA	NA	25	26	26
T5	3.3	b	28	NA	NA	41	38	38
T5	3.3	c	34	NA	NA	27	50	50
T5	3.3	d	26	NA	NA	35	29	29
T5	3.3	e	32	NA	NA	44	42	42
T5	3.4	a	NA	80	25	NA	37	37
T5	3.4	b	NA	92	27	NA	62	62
T5	3.4	c	NA	128	22	NA	83	82
T5	3.4	d	NA	152	20	NA	43	43
T5	3.4	e	NA	145	18	NA	76	76
T5	3.5	a	NA	177	NA	81	85	85
T5	3.5	b	NA	27	NA	99	69	69
T5	3.5	c	NA	25	NA	96	62	62
T5	3.5	d	NA	127	NA	50	81	81
T5	3.5	e	NA	32	NA	58	33	33
T5	3.6	a	NA	NA	49	27	120	120
T5	3.6	b	NA	NA	22	70	22	22
T5	3.6	c	NA	NA	19	53	11	11
T5	3.6	d	NA	NA	33	119	26	26
T5	3.6	e	NA	NA	37	59	20	20
T5	4.1	a	22	55	24	NA	33	33
T5	4.1	b	8	41	39	NA	8	8
T5	4.1	c	24	59	29	NA	46	46
T5	4.1	d	13	85	40	NA	33	32
T5	4.1	e	4	20	52	NA	19	19
T5	4.2	a	15	34	NA	31	51	51
T5	4.2	b	11	29	NA	33	20	20
T5	4.2	c	18	23	NA	28	28	28
T5	4.2	d	11	46	NA	43	18	18
T5	4.2	e	8	36	NA	34	18	18
T5	4.3	a	13	NA	28	34	23	23
T5	4.3	b	34	NA	30	33	25	25
T5	4.3	c	33	NA	27	39	28	28
T5	4.3	d	50	NA	88	50	29	29
T5	4.3	e	79	NA	82	39	56	56
T5	4.4	a	NA	44	65	47	46	46
T5	4.4	b	NA	81	47	67	55	55
T5	4.4	c	NA	148	71	98	46	46
T5	4.4	d	NA	89	28	63	55	55
T5	4.4	e	NA	31	27	65	78	78
T5	5.1	a	12	32	41	40	33	33
T5	5.1	b	8	28	50	49	7	7
T5	5.1	c	5	10	22	25	26	26
T5	5.1	d	11	24	43	32	16	15
T5	5.1	e	3	14	34	18	3	3

## Sheet: Figure 4 raw counts
Timepoint	Treatment (monoculture / PSAOV community)	Replicate	pKJK5 variant	Species	GFP+ colonies	GFP- colonies	Colonies Sum
T0	P	1	gfp	P	4	0	4
T0	P	1	gfp	S	1	0	1
T0	P	2	gfp	P	5	0	5
T0	P	3	gfp	P	1	0	1
T0	P	4	gfp	P	2	0	2
T0	P	5	gfp	P	4	0	4
T0	S	1	gfp	S	952	24	976
T0	S	2	gfp	S	1168	8	1176
T0	S	3	gfp	S	2216	0	2216
T0	S	4	gfp	S	1320	0	1320
T0	S	5	gfp	S	1256	0	1256
T0	A	1	gfp	A	21	0	21
T0	A	2	gfp	A	116	0	116
T0	A	3	gfp	A	8	0	8
T0	A	3	gfp	O	1	0	1
T0	A	4	gfp	A	26	0	26
T0	A	5	gfp	A	9	0	9
T0	O	1	gfp	O	112	0	112
T0	O	2	gfp	O	134	0	134
T0	O	3	gfp	O	142	0	142
T0	O	4	gfp	O	160	0	160
T0	O	5	gfp	O	500	0	500
T0	V	1	gfp	V	51	0	51
T0	V	2	gfp	V	9	1	10
T0	V	3	gfp	V	20	0	20
T0	V	4	gfp	V	5	0	5
T0	V	5	gfp	V	1	0	1
T5	P	1	gfp	P	0	25	25
T5	P	2	gfp	P	1	40	41
T5	P	3	gfp	P	0	37	37
T5	P	4	gfp	P	2	21	23
T5	P	5	gfp	P	0	30	30
T5	S	1	gfp	S	479	11	490
T5	S	2	gfp	S	485	8	493
T5	S	3	gfp	S	513	6	519
T5	S	4	gfp	S	411	1	412
T5	S	5	gfp	S	251	2	253
T5	A	1	gfp	A	52	0	52
T5	A	2	gfp	A	18	0	18
T5	A	2	gfp	S	12	0	12
T5	A	3	gfp	A	32	0	32
T5	A	4	gfp	A	52	0	52
T5	A	5	gfp	A	63	0	63
T5	O	1	gfp	O	115	0	115
T5	O	2	gfp	O	102	0	102
T5	O	3	gfp	O	85	0	85
T5	O	4	gfp	O	104	0	104
T5	O	5	gfp	O	101	0	101
T5	V	1	gfp	V	47	0	47
T5	V	2	gfp	V	25	0	25
T5	V	3	gfp	V	38	0	38
T5	V	4	gfp	V	9	0	9
T5	V	4	gfp	O	32	0	32
T5	V	5	gfp	V	61	0	61
T5	PSAOV	1	gfp	P	0	0	0
T5	PSAOV	1	gfp	S	63	2	65
T5	PSAOV	1	gfp	A	2	0	2
T5	PSAOV	1	gfp	O	40	0	40
T5	PSAOV	1	gfp	V	22	0	22
T5	PSAOV	2	gfp	P	0	1	1
T5	PSAOV	2	gfp	S	30	0	30
T5	PSAOV	2	gfp	A	2	0	2
T5	PSAOV	2	gfp	O	30	0	30
T5	PSAOV	2	gfp	V	17	0	17
T5	PSAOV	3	gfp	P	0	0	0
T5	PSAOV	3	gfp	S	57	1	58
T5	PSAOV	3	gfp	A	2	0	2
T5	PSAOV	3	gfp	O	38	0	38
T5	PSAOV	3	gfp	V	16	0	16
T5	PSAOV	4	gfp	P	0	0	0
T5	PSAOV	4	gfp	S	31	0	31
T5	PSAOV	4	gfp	A	0	0	0
T5	PSAOV	4	gfp	O	33	0	33
T5	PSAOV	4	gfp	V	17	0	17
T5	PSAOV	5	gfp	P	0	0	0
T5	PSAOV	5	gfp	S	36	0	36
T5	PSAOV	5	gfp	A	1	0	1
T5	PSAOV	5	gfp	O	40	0	40
T5	PSAOV	5	gfp	V	8	0	8
T17	P	1	gfp	P	0	43	43
T17	P	2	gfp	P	0	30	30
T17	P	3	gfp	P	0	84	84
T17	P	4	gfp	P	0	34	34
T17	P	5	gfp	P	0	35	35
T17	S	1	gfp	S	356	12	368
T17	S	2	gfp	P	0	36	36
T17	S	2	gfp	S	25	2	27
T17	S	3	gfp	S	308	8	316
T17	S	4	gfp	S	345	5	350
T17	S	5	gfp	S	320	4	324
T17	A	1	gfp	A	0	47	47
T17	A	2	gfp	A	0	70	70
T17	A	3	gfp	A	0	31	31
T17	A	4	gfp	A	0	58	58
T17	A	4	gfp	O	0	19	19
T17	A	5	gfp	A	0	32	32
T17	O	1	gfp	O	143	1	144
T17	O	2	gfp	O	106	0	106
T17	O	3	gfp	O	86	0	86
T17	O	4	gfp	O	91	0	91
T17	O	5	gfp	O	104	1	105
T17	V	1	gfp	V	72	1	73
T17	V	2	gfp	V	85	2	87
T17	V	3	gfp	V	46	2	48
T17	V	4	gfp	V	20	0	20
T17	V	5	gfp	V	35	0	35
T17	PSAOV	1	gfp	P	0	24	24
T17	PSAOV	1	gfp	S	13	2	15
T17	PSAOV	1	gfp	A	0	2	2
T17	PSAOV	1	gfp	O	16	1	17
T17	PSAOV	1	gfp	V	0	21	21
T17	PSAOV	2	gfp	P	0	22	22
T17	PSAOV	2	gfp	S	2	1	3
T17	PSAOV	2	gfp	A	0	2	2
T17	PSAOV	2	gfp	O	12	0	12
T17	PSAOV	2	gfp	V	2	22	24
T17	PSAOV	3	gfp	P	0	34	34
T17	PSAOV	3	gfp	S	2	0	2
T17	PSAOV	3	gfp	A	0	0	0
T17	PSAOV	3	gfp	O	11	0	11
T17	PSAOV	3	gfp	V	6	11	17
T17	PSAOV	4	gfp	P	0	25	25
T17	PSAOV	4	gfp	S	8	0	8
T17	PSAOV	4	gfp	A	0	2	2
T17	PSAOV	4	gfp	O	8	0	8
T17	PSAOV	4	gfp	V	1	6	7
T17	PSAOV	5	gfp	P	0	7	7
T17	PSAOV	5	gfp	S	7	0	7
T17	PSAOV	5	gfp	A	0	0	0
T17	PSAOV	5	gfp	O	10	2	12
T17	PSAOV	5	gfp	V	4	1	5
T0	P	1	gfpPL	P	17	1	18
T0	P	2	gfpPL	P	16	1	17
T0	P	3	gfpPL	P	23	1	24
T0	P	4	gfpPL	P	15	3	18
T0	P	5	gfpPL	P	13	1	14
T0	S	1	gfpPL	S	346	0	346
T0	S	2	gfpPL	S	272	0	272
T0	S	3	gfpPL	S	720	0	720
T0	S	4	gfpPL	S	448	0	448
T0	S	5	gfpPL	S	456	0	456
T0	A	1	gfpPL	A	18	13	31
T0	A	2	gfpPL	A	33	16	49
T0	A	3	gfpPL	A	31	7	38
T0	A	4	gfpPL	A	7	9	16
T0	A	5	gfpPL	A	3	2	5
T0	O	1	gfpPL	O	69	0	69
T0	O	2	gfpPL	O	93	0	93
T0	O	3	gfpPL	O	59	0	59
T0	O	4	gfpPL	O	70	0	70
T0	O	5	gfpPL	O	75	1	76
T0	V	1	gfpPL	V	92	1	93
T0	V	2	gfpPL	V	91	0	91
T0	V	3	gfpPL	V	128	0	128
T0	V	4	gfpPL	V	97	1	98
T0	V	5	gfpPL	V	79	0	79
T5	P	1	gfpPL	P	0	91	91
T5	P	2	gfpPL	P	0	133	133
T5	P	3	gfpPL	P	0	102	102
T5	P	4	gfpPL	P	0	158	158
T5	P	5	gfpPL	P	0	163	163
T5	S	1	gfpPL	S	266	0	266
T5	S	2	gfpPL	S	452	0	452
T5	S	3	gfpPL	S	904	0	904
T5	S	4	gfpPL	S	444	0	444
T5	S	5	gfpPL	S	692	0	692
T5	A	1	gfpPL	A	3	147	150
T5	A	2	gfpPL	A	3	124	127
T5	A	3	gfpPL	A	4	611	615
T5	A	4	gfpPL	A	1	53	54
T5	A	5	gfpPL	A	0	60	60
T5	O	1	gfpPL	O	40	0	40
T5	O	2	gfpPL	O	86	0	86
T5	O	3	gfpPL	O	72	0	72
T5	O	4	gfpPL	O	57	0	57
T5	O	5	gfpPL	O	82	0	82
T5	V	1	gfpPL	V	43	3	46
T5	V	2	gfpPL	V	61	3	64
T5	V	3	gfpPL	V	233	26	259
T5	V	4	gfpPL	V	34	3	37
T5	V	5	gfpPL	V	122	10	132
T5	PSAOV	1	gfpPL	P	0	11	11
T5	PSAOV	1	gfpPL	S	7	0	7
T5	PSAOV	1	gfpPL	A	1	51	52
T5	PSAOV	1	gfpPL	O	34	0	34
T5	PSAOV	1	gfpPL	V	25	10	35
T5	PSAOV	2	gfpPL	P	0	40	40
T5	PSAOV	2	gfpPL	S	7	0	7
T5	PSAOV	2	gfpPL	A	2	37	39
T5	PSAOV	2	gfpPL	O	28	0	28
T5	PSAOV	2	gfpPL	V	13	14	27
T5	PSAOV	3	gfpPL	P	0	33	33
T5	PSAOV	3	gfpPL	S	2	0	2
T5	PSAOV	3	gfpPL	A	0	27	27
T5	PSAOV	3	gfpPL	O	21	0	21
T5	PSAOV	3	gfpPL	V	18	16	34
T5	PSAOV	4	gfpPL	P	0	33	33
T5	PSAOV	4	gfpPL	S	6	0	6
T5	PSAOV	4	gfpPL	A	0	36	36
T5	PSAOV	4	gfpPL	O	13	0	13
T5	PSAOV	4	gfpPL	V	12	9	21
T5	PSAOV	5	gfpPL	P	0	2	2
T5	PSAOV	5	gfpPL	S	17	0	17
T5	PSAOV	5	gfpPL	A	0	45	45
T5	PSAOV	5	gfpPL	O	38	0	38
T5	PSAOV	5	gfpPL	V	15	11	26
T17	P	1	gfpPL	P	0	28	28
T17	P	1	gfpPL	A	0	7	7
T17	P	1	gfpPL	V	0	47	47
T17	P	2	gfpPL	P	0	44	44
T17	P	3	gfpPL	P	0	68	68
T17	P	4	gfpPL	P	0	34	34
T17	P	5	gfpPL	P	0	42	42
T17	S	1	gfpPL	S	200	50	250
T17	S	2	gfpPL	S	280	39	319
T17	S	3	gfpPL	S	277	86	363
T17	S	4	gfpPL	S	238	50	288
T17	S	5	gfpPL	S	7	1	8
T17	A	1	gfpPL	A	0	79	79
T17	A	2	gfpPL	A	0	58	58
T17	A	3	gfpPL	A	0	47	47
T17	A	4	gfpPL	A	0	78	78
T17	A	5	gfpPL	A	0	98	98
T17	O	1	gfpPL	P	0	50	50
T17	O	1	gfpPL	O	10	0	10
T17	O	2	gfpPL	O	167	0	167
T17	O	3	gfpPL	O	188	0	188
T17	O	4	gfpPL	O	145	0	145
T17	O	5	gfpPL	O	200	0	200
T17	V	1	gfpPL	V	38	23	61
T17	V	2	gfpPL	V	16	38	54
T17	V	3	gfpPL	V	1	37	38
T17	V	4	gfpPL	V	12	37	49
T17	V	5	gfpPL	V	10	35	45
T17	PSAOV	1	gfpPL	P	0	59	59
T17	PSAOV	1	gfpPL	S	4	7	11
T17	PSAOV	1	gfpPL	A	0	9	9
T17	PSAOV	1	gfpPL	O	6	1	7
T17	PSAOV	1	gfpPL	V	0	34	34
T17	PSAOV	2	gfpPL	P	0	44	44
T17	PSAOV	2	gfpPL	S	0	2	2
T17	PSAOV	2	gfpPL	A	0	8	8
T17	PSAOV	2	gfpPL	O	11	1	12
T17	PSAOV	2	gfpPL	V	1	24	25
T17	PSAOV	3	gfpPL	P	0	28	28
T17	PSAOV	3	gfpPL	S	2	8	10
T17	PSAOV	3	gfpPL	A	0	2	2
T17	PSAOV	3	gfpPL	O	13	1	14
T17	PSAOV	3	gfpPL	V	0	104	104
T17	PSAOV	4	gfpPL	P	0	15	15
T17	PSAOV	4	gfpPL	S	0	1	1
T17	PSAOV	4	gfpPL	A	0	10	10
T17	PSAOV	4	gfpPL	O	17	1	18
T17	PSAOV	4	gfpPL	V	1	39	40
T17	PSAOV	5	gfpPL	P	0	15	15
T17	PSAOV	5	gfpPL	S	0	9	9
T17	PSAOV	5	gfpPL	A	0	5	5
T17	PSAOV	5	gfpPL	O	12	0	12
T17	PSAOV	5	gfpPL	V	0	39	39
